# Supplementary material for: Association of blood-based neurodegenerative biomarkers with cognitive functioning and dementia in India (LASI-DAD) and the United States (HRS)
Source: Am J Epidemiol. 2025 Aug 21;194(12):3705–13. doi: 10.1093/aje/kwaf179 (PMC12497661; doi:10.1093/aje/kwaf179)
Supplement: Web_Material_kwaf179 [file web_material_kwaf179.zip]

Archive with 1 entries (1 files):
- supplement FINAL.docx
